# Supplementary material for: Equine Rotavirus A Outbreaks in Ireland (2023–2024): An Epidemiological Investigation and Virus Genotyping
Source: Viruses. 2025 Mar 31;17(4):511. doi: 10.3390/v17040511 (PMC12031229; doi:10.3390/v17040511)
Supplement: Supplementary file 1 [file viruses-17-00511-s001.zip]

Archive with 1 entries (1 files):
- Supplementary Tables S1_S2_S3_S4_S5.pdf
